# Supplementary material for: Repositioning Trimebutine Maleate as a Cancer Treatment Targeting Ovarian Cancer Stem Cells
Source: Cells. 2021 Apr 16;10(4):918. doi: 10.3390/cells10040918 (PMC8072797; doi:10.3390/cells10040918)
Supplement: Supplementary file 1 [file cells-10-00918-s001.zip]

Archive with 1 entries (1 files):
- cells-1137935-supplementary.pdf
